# Supplementary material for: Consistency, variability, and predictability of on-farm nutrient responses in four grain legumes across East and West Africa
Source: Field Crops Res. 2023 Aug 1;299:108975. doi: 10.1016/j.fcr.2023.108975 (PMC10300239; doi:10.1016/j.fcr.2023.108975)
Supplement: Supplementary file 1 — Supplementary materialTable S 1 Full overview of nutrient treatments and rates used in the different experiments. [file mmc1.xlsx]

## Sheet: Sheet 1
country	year	legume	inputs	inoculant	N_kg_ha	p2O5_kg_ha	K2O_kg_ha	Gypsum_kg_ha	Lime_kg_ha	Ca_kg_ha	S_kg_ha	Mg_kg_ha	Zn_kg_ha	B_kg_ha	Mo_kg_ha	foliar_micronutrients (agrolyser)_l_ha	Manure_kg_ha
ghana	2015	cowpea	p+k	NO		68.85	24.1
ghana	2015	cowpea	p+k+ca+mg+s	NO		68.85	24.1	64.4		15	11	10
ghana	2015	cowpea	control	NO
ghana	2015	cowpea	p	NO		68.85
ghana	2015	cowpea	p+k+ca+mg+s+zn+b	NO		68.85	24.1	64.4		15	11	10	2.5	0.5
ghana	2016	cowpea	p+k+mg+s	NO		68.85	24.1				11	10
ghana	2016	cowpea	p+k+mg+s+zn+b	NO		68.85	24.1				11	10	2.5	0.5
ghana	2016	cowpea	p+k	NO		68.85	24.1
ghana	2016	cowpea	p+ca+k+mg+s+zn+b	NO		68.85	24.1	64.4		15	11	10	2.5	0.5
ghana	2016	cowpea	p	NO		68.85
ghana	2016	cowpea	control	NO
ghana	2016	cowpea	p+ca+k+mg+s+zn+b+inoculant	YES		68.85	24.1	64.4		15	11	10	2.5	0.5
ghana	2016	groundnut	p+k	NO		68.85	24.1
ghana	2016	groundnut	p+ca+k+mg+s+zn+b	NO		68.85	24.1	64.4		15	11	10	2.5	0.5
ghana	2016	groundnut	p+ca+k+mg+s+zn+b+inoculant	NO		68.85	24.1	64.4		15	11	10	2.5	0.5
ghana	2016	groundnut	p+k+mg+s+zn+b	NO		68.85	24.1				11	10	2.5	0.5
ghana	2016	groundnut	control	NO
ghana	2016	groundnut	p	NO		68.85
ghana	2016	groundnut	p+k+mg+s	NO		68.85	24.1				11	10
ghana	2016	soya_bean	p+k	NO		68.85	24.1
ghana	2016	soya_bean	control	NO
ghana	2016	soya_bean	p	NO		68.85
ghana	2016	soya_bean	p+ca+k+mg+s+zn+b	NO		68.85	24.1	64.4		15	11	10	2.5	0.5
ghana	2016	soya_bean	p+k+mg+s	NO		68.85	24.1				11	10
ghana	2016	soya_bean	p+ca+k+mg+s+zn+b+inoculant	NO		68.85	24.1	64.4		15	11	10	2.5	0.5
ghana	2016	soya_bean	p+k+mg+s+zn+b	NO		68.85	24.1				11	10	2.5	0.5
nigeria	2015	groundnut	ponly	NO		30
nigeria	2015	groundnut	p+k+micronutrients	NO		30	20									500
nigeria	2015	groundnut	p+k	NO		30	20
nigeria	2015	groundnut	control	NO
nigeria	2015	groundnut	omonly	NO
nigeria	2015	groundnut	p+k+micronutrients+om	NO		30	20									500	4000
nigeria	2015	soya_bean	ionly	YES
nigeria	2015	soya_bean	i+p+k	YES		30	20									500
nigeria	2015	soya_bean	i+p+k+micronutr+om	YES		30	20									500	4000
nigeria	2015	soya_bean	i+p+k+micronutrients	YES		30	20
nigeria	2015	soya_bean	i+p	YES		30
nigeria	2015	soya_bean	control	NO
nigeria	2016	groundnut	p+k+micronutrients	NO		30										500
nigeria	2016	groundnut	control	NO
nigeria	2016	groundnut	+p	NO		30
nigeria	2016	groundnut	p+k	NO		30
nigeria	2016	groundnut	p+k+micronutrients+om	NO		30										500	4000
nigeria	2016	groundnut	+om	NO													4000
nigeria	2016	soya_bean	i+p+k+micronutrients	YES		30	20									500
nigeria	2016	soya_bean	i+p+k	YES		30	20
nigeria	2016	soya_bean	i	YES
nigeria	2016	soya_bean	control	NO
nigeria	2016	soya_bean	i+p	YES		30
nigeria	2016	soya_bean	i+p+k+micronutrient+om	YES		30										500	4000
tanzania	2016	cowpea	control	NO
tanzania	2016	cowpea	+p	NO		46
tanzania	2016	cowpea	+npk+mgs	NO	25	46	24				14	9
tanzania	2016	cowpea	+n	NO	25
tanzania	2016	cowpea	+np	NO	25	46
tanzania	2016	cowpea	+npk	NO	25	46	24
tanzania	2017	cowpea	+n	NO	25
tanzania	2017	cowpea	control	NO
tanzania	2017	cowpea	+npk+mgs	NO	25	46	24				14	9
tanzania	2017	cowpea	+np	NO	25	46
tanzania	2017	cowpea	+p	NO		46
tanzania	2017	cowpea	+npk	NO	25	46	24
uganda	2015	climbing_bean	npk	NO	14	23	49.8
uganda	2015	climbing_bean	p	NO		23
uganda	2015	climbing_bean	pk+micronutrients+lime	NO		23	49.8		2500			5	3		3
uganda	2015	climbing_bean	pk+micronutrients	NO		23	49.8					5	3		3
uganda	2015	climbing_bean	pk	NO		23	49.8
uganda	2015	climbing_bean	control	NO
uganda	2015	groundnut	gypsum+p+k	NO		45.8	60	100
uganda	2015	groundnut	gypsum	NO				100
uganda	2015	groundnut	gypsum+p+k+mg	NO		45.8	60	100				5
uganda	2015	groundnut	p	NO		45.8
uganda	2015	groundnut	gypsum+p	NO		45.8		100
uganda	2015	groundnut	control	NO
uganda	2015	soya_bean	inoc+p+k+s+micronutrients	YES		45.8	60				20	5	3		3		10000
uganda	2015	soya_bean	inoc+p+k+s	YES		45.8	60				20
uganda	2015	soya_bean	inoc+p+k	YES		45.8	60
uganda	2015	soya_bean	inoc+p	YES		45.8
uganda	2015	soya_bean	inoc	YES
uganda	2015	soya_bean	control	NO
uganda	2016	climbing_bean	lime+p	NO		23			5000
uganda	2016	climbing_bean	control	NO
uganda	2016	climbing_bean	lime	NO					5000
uganda	2016	climbing_bean	lime+n+p+k+ca+zn+b+mo+mg+manure	NO	30	23	36		5000	15		10	5	5	5		2000
uganda	2016	climbing_bean	lime+pk	NO		23	36		5000
uganda	2016	climbing_bean	manure+n+p+k+ca+zn+b+mo+mg	NO	30	23	36			15		10	5	5	5		2000
uganda	2016	climbing_bean	lime+pk+zn+b+mo	NO		23	36		5000				5	5	5
uganda	2016	climbing_bean	lime+pk+ca+zn+b+mo	NO					5000	15			5	5	5
uganda	2016	soya_bean	lime+p+k+legumefix	YES		23	36		5000
uganda	2016	soya_bean	lime+p+k+s+ca+mg+zn+mo+legumefix	YES		23	36		5000	20	23	5	3		3
uganda	2016	soya_bean	control	NO
uganda	2016	soya_bean	lime	NO					5000
uganda	2016	soya_bean	lime+n+p+k+legumefix	YES	20	23	36		5000
uganda	2016	soya_bean	lime+legumefix	YES					5000
uganda	2016	soya_bean	lime+p+k+s+ca+mg+zn+mo+legumefix+manure	YES		23	36		5000	20	23	5	3		3		2000
uganda	2017	climbing_bean	lime+pk	NO		23	36		5000
uganda	2017	climbing_bean	control	NO
uganda	2017	climbing_bean	lime+pk+ca+zn+b+mo	NO		23	36		5000	15			5	5	5
uganda	2017	climbing_bean	lime+p	NO		23			5000
uganda	2017	climbing_bean	lime+n+p+k+ca+zn+b+mo+mg+manure	NO	30	23	36		5000	15		10	5	5	5		2000
uganda	2017	climbing_bean	lime+pk+zn+b+mo	NO		23	36		5000			10	5	5	5
uganda	2017	climbing_bean	manure+n+p+k+ca+zn+b+mo+mg	NO	30	23	36			15		10	5	5	5		2000
uganda	2017	climbing_bean	lime	NO					5000
uganda	2017	soya_bean	lime+legumefix	YES					5000
uganda	2017	soya_bean	control	NO
uganda	2017	soya_bean	lime	NO					5000
uganda	2017	soya_bean	lime+p+legumefix	YES		23			5000
uganda	2017	soya_bean	lime+p+k+legumefix	YES		23	36		5000
uganda	2017	soya_bean	lime+p+k+s+ca+mg+zn+mo+legumefix	YES		23	36		5000	20	23	5	3		3
uganda	2017	soya_bean	lime+p+k+s+ca+mg+zn+mo+legumefix+manure	YES		23	36		5000	20	23	5	3		3		2000
uganda	2017	soya_bean	lime+n+p+k+legumefix	YES	20	23	36		5000
