# Supplementary material for: Consistency, variability, and predictability of on-farm nutrient responses in four grain legumes across East and West Africa
Source: Field Crops Res. 2023 Aug 1;299:108975. doi: 10.1016/j.fcr.2023.108975 (PMC10300239; doi:10.1016/j.fcr.2023.108975)
Supplement: Supplementary file 2 — Supplementary materialTable S 2 List of variables used in the random forest analysis [file mmc2.xlsx]

## Sheet: Sheet 1
variable	name	type	category	definition	spatial resolution	source
farmsize_ha	farmsize_ha	survey	predictive	estimated total area all fields	household	household survey
longitude	longitude	coord	predictive	longitude	household	gps
latitude	latitude	coord	predictive	latitude	household	gps
ownership_field	ownership_field	survey	predictive	type of ownership	household	household survey
slope_of_the_field	slope_of_the_field	survey	predictive	estimated slope (score)	household	household survey
farmer_perception_fertility	farmer_perception_fertility	survey	predictive	absolute fertility (score)	household	household survey
relative_fertility	relative_fertility	survey	predictive	fertility relative to other fields (score)	household	household survey
severity_drought	severity_drought	survey	explanatory	estimated severity (score)	household	household survey
severity_water_logging	severity_water_logging	survey	explanatory	estimated severity (score)	household	household survey
severity_pests	severity_pests	survey	explanatory	estimated severity (score)	household	household survey
severity_weeds	severity_weeds	survey	explanatory	estimated severity (score)	household	household survey
severity_disease	severity_disease	survey	explanatory	estimated severity (score)	household	household survey
prob.manure	manure.previous	survey	predictive	manure applied in previous season y/n	household	household survey
day.planting	day.planting	survey	explanatory	planting date	household	household survey
day.weeding1	day.1st.weeding	survey	explanatory	day first weeding	household	household survey
no.weedings	no.weedings	survey	explanatory	number of weedings	household	household survey
prev.crop.legume	prev.crop.legume	survey	predictive	previous crop legume yes/no	household	household survey
gender_of_farmer	gender_farmer	survey	predictive	m/f	household	household survey
prob.mineral.fert.previous	min.fertiliser.previous	survey	predictive	mineral fertiliser applied in previous season y/n	household	household survey
af_BLD_T__M_sd1_250m	soil.bulk.density	soil	predictive	Bulk density (kg / cubic-m) of the fine earth, at 2.5 cm depth	250m	https://files.isric.org/public/
af_CEC_T__M_sd1_250m	soil.cec	soil	predictive	Cation exchange capacity (cmolc / kg) of the fine earth, at 2.5 cm depth	250m	https://files.isric.org/public/
af_CLYPPT_T__M_sd1_250m	soil.clay	soil	predictive	Clay content (w%) of the fine earth, at 2.5 cm depth	250m	https://files.isric.org/public/
af_ORCDRC_T__M_sd1_250m	soil.carbon	soil	predictive	Organic carbon content (g / kg) of the fine earth, at 2.5 cm depth	250m	https://files.isric.org/public/
af_PHIHOX_T__M_sd1_250m	soil.ph	soil	predictive	pH (x 10) of soil-water solution, at 2.5 cm depth	250m	https://files.isric.org/public/
af_SLTPPT_T__M_sd1_250m	soil.silt	soil	predictive	Silt content (w%) of the fine earth, at 2.5 cm depth	250m	https://files.isric.org/public/
af_SNDPPT_T__M_sd1_250m	soil.sand	soil	predictive	Sand content (w%) of the fine earth, at 2.5 cm depth	250m	https://files.isric.org/public/
af250m_nutrient_b_m_agg30cm	soil.nutrient.b	soil	predictive	Extractable B in 100 ppm SoilGrids 0-30 cm 1	250m	https://files.isric.org/public/
af250m_nutrient_cu_m_agg30cm	soil.nutrient.cu	soil	predictive	Extractable Cu in 100 ppm SoilGrids 0-30 cm 1	250m	https://files.isric.org/public/
af250m_nutrient_k_m_agg30cm	soil.nutrient.k	soil	predictive	Extractable K in ppm SoilGrids 0-30 cm 1	250m	https://files.isric.org/public/
af250m_nutrient_mg_m_agg30cm	soil.nutrient.mg	soil	predictive	Extractable Mg in ppm SoilGrids 0-30 cm 1	250m	https://files.isric.org/public/
af250m_nutrient_mn_m_agg30cm	soil.nutrient.mn	soil	predictive	Extractable Mn in ppm SoilGrids 0-30 cm 1	250m	https://files.isric.org/public/
af250m_nutrient_n_m_agg30cm	soil.nutrient.n	soil	predictive	Organic N in ppm SoilGrids 0-30 cm 1	250m	https://files.isric.org/public/
af250m_nutrient_p_m_agg30cm	soil.nutrient.p	soil	predictive	Extractable P in 100 ppm SoilGrids 0-30 cm 1	250m	https://files.isric.org/public/
af250m_nutrient_zn_m_agg30cm	soil.nutrient.zn	soil	predictive	Extractable Zn in 100 ppm SoilGrids 0-30 cm 1	250m	https://files.isric.org/public/
afsis_250percentslope	soil.slope	soil	predictive	Slope	250m	https://files.isric.org/public/
gyga_af_agg_30cm_pwp__m_1km	soil.moisture.30cm	soil	predictive	Root zone moisture content at wilting point aggregated at top 30 cm	1 km	https://files.isric.org/public/gyga/GYGA_Results/
gyga_af_agg_30cm_texclss__m_1km	soil.texture.class	soil	predictive	Textural class aggregated at top 30 cm	1 km	https://files.isric.org/public/gyga/GYGA_Results/
gyga_af_agg_erzd_awcpf23__m_1km	soil.water.holding.erzd	soil	predictive	Root zone plant available water holding capacity aggregated at ERZD	1 km	https://files.isric.org/public/gyga/GYGA_Results/
gyga_af_agg_erzd_tetas__m_1km	soil.moisture.erzd	soil	predictive	Root zone moisture content at saturation aggregated at ERZD	1 km	https://files.isric.org/public/gyga/GYGA_Results/
gyga_af_erzd__m_1km	soil.depth	soil	predictive	Root zone depth (cm)	1 km	https://files.isric.org/public/gyga/GYGA_Results/
chirps.v2.0.2015.01	rain.15.1	rain	explanatory	satellite based rainfall estimate (monthly sum)	0.05 degrees	https://data.chc.ucsb.edu/products/CHIRPS-2.0/
chirps.v2.0.2015.02	rain.15.2	rain	explanatory	satellite based rainfall estimate (monthly sum)	0.05 degrees	https://data.chc.ucsb.edu/products/CHIRPS-2.0/
chirps.v2.0.2015.03	rain.15.3	rain	explanatory	satellite based rainfall estimate (monthly sum)	0.05 degrees	https://data.chc.ucsb.edu/products/CHIRPS-2.0/
chirps.v2.0.2015.04	rain.15.4	rain	explanatory	satellite based rainfall estimate (monthly sum)	0.05 degrees	https://data.chc.ucsb.edu/products/CHIRPS-2.0/
chirps.v2.0.2015.05	rain.15.5	rain	explanatory	satellite based rainfall estimate (monthly sum)	0.05 degrees	https://data.chc.ucsb.edu/products/CHIRPS-2.0/
chirps.v2.0.2015.06	rain.15.6	rain	explanatory	satellite based rainfall estimate (monthly sum)	0.05 degrees	https://data.chc.ucsb.edu/products/CHIRPS-2.0/
chirps.v2.0.2015.07	rain.15.7	rain	explanatory	satellite based rainfall estimate (monthly sum)	0.05 degrees	https://data.chc.ucsb.edu/products/CHIRPS-2.0/
chirps.v2.0.2015.08	rain.15.8	rain	explanatory	satellite based rainfall estimate (monthly sum)	0.05 degrees	https://data.chc.ucsb.edu/products/CHIRPS-2.0/
chirps.v2.0.2015.09	rain.15.9	rain	explanatory	satellite based rainfall estimate (monthly sum)	0.05 degrees	https://data.chc.ucsb.edu/products/CHIRPS-2.0/
chirps.v2.0.2015.10	rain.15.10	rain	explanatory	satellite based rainfall estimate (monthly sum)	0.05 degrees	https://data.chc.ucsb.edu/products/CHIRPS-2.0/
chirps.v2.0.2015.11	rain.15.11	rain	explanatory	satellite based rainfall estimate (monthly sum)	0.05 degrees	https://data.chc.ucsb.edu/products/CHIRPS-2.0/
chirps.v2.0.2015.12	rain.15.12	rain	explanatory	satellite based rainfall estimate (monthly sum)	0.05 degrees	https://data.chc.ucsb.edu/products/CHIRPS-2.0/
chirps.v2.0.2016.01	rain.16.1	rain	explanatory	satellite based rainfall estimate (monthly sum)	0.05 degrees	https://data.chc.ucsb.edu/products/CHIRPS-2.0/
chirps.v2.0.2016.02	rain.16.2	rain	explanatory	satellite based rainfall estimate (monthly sum)	0.05 degrees	https://data.chc.ucsb.edu/products/CHIRPS-2.0/
chirps.v2.0.2016.03	rain.16.3	rain	explanatory	satellite based rainfall estimate (monthly sum)	0.05 degrees	https://data.chc.ucsb.edu/products/CHIRPS-2.0/
chirps.v2.0.2016.04	rain.16.4	rain	explanatory	satellite based rainfall estimate (monthly sum)	0.05 degrees	https://data.chc.ucsb.edu/products/CHIRPS-2.0/
chirps.v2.0.2016.05	rain.16.5	rain	explanatory	satellite based rainfall estimate (monthly sum)	0.05 degrees	https://data.chc.ucsb.edu/products/CHIRPS-2.0/
chirps.v2.0.2016.06	rain.16.6	rain	explanatory	satellite based rainfall estimate (monthly sum)	0.05 degrees	https://data.chc.ucsb.edu/products/CHIRPS-2.0/
chirps.v2.0.2016.07	rain.16.7	rain	explanatory	satellite based rainfall estimate (monthly sum)	0.05 degrees	https://data.chc.ucsb.edu/products/CHIRPS-2.0/
chirps.v2.0.2016.08	rain.16.8	rain	explanatory	satellite based rainfall estimate (monthly sum)	0.05 degrees	https://data.chc.ucsb.edu/products/CHIRPS-2.0/
chirps.v2.0.2016.09	rain.16.9	rain	explanatory	satellite based rainfall estimate (monthly sum)	0.05 degrees	https://data.chc.ucsb.edu/products/CHIRPS-2.0/
chirps.v2.0.2016.10	rain.16.10	rain	explanatory	satellite based rainfall estimate (monthly sum)	0.05 degrees	https://data.chc.ucsb.edu/products/CHIRPS-2.0/
chirps.v2.0.2016.11	rain.16.11	rain	explanatory	satellite based rainfall estimate (monthly sum)	0.05 degrees	https://data.chc.ucsb.edu/products/CHIRPS-2.0/
chirps.v2.0.2016.12	rain.16.12	rain	explanatory	satellite based rainfall estimate (monthly sum)	0.05 degrees	https://data.chc.ucsb.edu/products/CHIRPS-2.0/
chirps.v2.0.2017.01	rain.17.1	rain	explanatory	satellite based rainfall estimate (monthly sum)	0.05 degrees	https://data.chc.ucsb.edu/products/CHIRPS-2.0/
chirps.v2.0.2017.02	rain.17.2	rain	explanatory	satellite based rainfall estimate (monthly sum)	0.05 degrees	https://data.chc.ucsb.edu/products/CHIRPS-2.0/
chirps.v2.0.2017.03	rain.17.3	rain	explanatory	satellite based rainfall estimate (monthly sum)	0.05 degrees	https://data.chc.ucsb.edu/products/CHIRPS-2.0/
chirps.v2.0.2017.04	rain.17.4	rain	explanatory	satellite based rainfall estimate (monthly sum)	0.05 degrees	https://data.chc.ucsb.edu/products/CHIRPS-2.0/
chirps.v2.0.2017.05	rain.17.5	rain	explanatory	satellite based rainfall estimate (monthly sum)	0.05 degrees	https://data.chc.ucsb.edu/products/CHIRPS-2.0/
chirps.v2.0.2017.06	rain.17.6	rain	explanatory	satellite based rainfall estimate (monthly sum)	0.05 degrees	https://data.chc.ucsb.edu/products/CHIRPS-2.0/
chirps.v2.0.2017.07	rain.17.7	rain	explanatory	satellite based rainfall estimate (monthly sum)	0.05 degrees	https://data.chc.ucsb.edu/products/CHIRPS-2.0/
chirps.v2.0.2017.08	rain.17.8	rain	explanatory	satellite based rainfall estimate (monthly sum)	0.05 degrees	https://data.chc.ucsb.edu/products/CHIRPS-2.0/
chirps.v2.0.2017.09	rain.17.9	rain	explanatory	satellite based rainfall estimate (monthly sum)	0.05 degrees	https://data.chc.ucsb.edu/products/CHIRPS-2.0/
chirps.v2.0.2017.10	rain.17.10	rain	explanatory	satellite based rainfall estimate (monthly sum)	0.05 degrees	https://data.chc.ucsb.edu/products/CHIRPS-2.0/
chirps.v2.0.2017.11	rain.17.11	rain	explanatory	satellite based rainfall estimate (monthly sum)	0.05 degrees	https://data.chc.ucsb.edu/products/CHIRPS-2.0/
chirps.v2.0.2017.12	rain.17.12	rain	explanatory	satellite based rainfall estimate (monthly sum)	0.05 degrees	https://data.chc.ucsb.edu/products/CHIRPS-2.0/
wc2.1_30s_bio_1	bioclim1_temp	climate	predictive	Annual Mean Temperature	30 seconds	https://www.worldclim.org/data/worldclim21.html
wc2.1_30s_bio_2	bioclim2_temp	climate	predictive	Mean Diurnal Range (Mean of monthly (max temp - min temp))	30 seconds	https://www.worldclim.org/data/worldclim21.html
wc2.1_30s_bio_3	bioclim3_temp	climate	predictive	Isothermality (BIO2/BIO7) (×100)	30 seconds	https://www.worldclim.org/data/worldclim21.html
wc2.1_30s_bio_4	bioclim4_temp	climate	predictive	Temperature Seasonality (standard deviation ×100)	30 seconds	https://www.worldclim.org/data/worldclim21.html
wc2.1_30s_bio_5	bioclim5_temp	climate	predictive	Max Temperature of Warmest Month	30 seconds	https://www.worldclim.org/data/worldclim21.html
wc2.1_30s_bio_6	bioclim6_temp	climate	predictive	Min Temperature of Coldest Month	30 seconds	https://www.worldclim.org/data/worldclim21.html
wc2.1_30s_bio_7	bioclim7_temp	climate	predictive	Temperature Annual Range (BIO5-BIO6)	30 seconds	https://www.worldclim.org/data/worldclim21.html
wc2.1_30s_bio_8	bioclim8_temp	climate	predictive	Mean Temperature of Wettest Quarter	30 seconds	https://www.worldclim.org/data/worldclim21.html
wc2.1_30s_bio_9	bioclim9_temp	climate	predictive	Mean Temperature of Driest Quarter	30 seconds	https://www.worldclim.org/data/worldclim21.html
wc2.1_30s_bio_10	bioclim10_temp	climate	predictive	Mean Temperature of Warmest Quarter	30 seconds	https://www.worldclim.org/data/worldclim21.html
wc2.1_30s_bio_11	bioclim11_temp	climate	predictive	Mean Temperature of Coldest Quarter	30 seconds	https://www.worldclim.org/data/worldclim21.html
wc2.1_30s_bio_12	bioclim12_prec	climate	predictive	Annual Precipitation	30 seconds	https://www.worldclim.org/data/worldclim21.html
wc2.1_30s_bio_13	bioclim13_prec	climate	predictive	Precipitation of Wettest Month	30 seconds	https://www.worldclim.org/data/worldclim21.html
wc2.1_30s_bio_14	bioclim14_prec	climate	predictive	Precipitation of Driest Month	30 seconds	https://www.worldclim.org/data/worldclim21.html
wc2.1_30s_bio_15	bioclim15_prec	climate	predictive	Precipitation Seasonality (Coefficient of Variation)	30 seconds	https://www.worldclim.org/data/worldclim21.html
wc2.1_30s_bio_16	bioclim16_prec	climate	predictive	Precipitation of Wettest Quarter	30 seconds	https://www.worldclim.org/data/worldclim21.html
wc2.1_30s_bio_17	bioclim17_prec	climate	predictive	Precipitation of Driest Quarter	30 seconds	https://www.worldclim.org/data/worldclim21.html
wc2.1_30s_bio_18	bioclim18_prec	climate	predictive	Precipitation of Warmest Quarter	30 seconds	https://www.worldclim.org/data/worldclim21.html
wc2.1_30s_bio_19	bioclim19_prec	climate	predictive	Precipitation of Coldest Quarter	30 seconds	https://www.worldclim.org/data/worldclim21.html
